# Supplementary material for: Flexible graphene-based neurotechnology for high-precision deep brain mapping and neuromodulation in Parkinsonian rats
Source: Nat Commun. 2025 Mar 25;16:2891. doi: 10.1038/s41467-025-58156-z (PMC11937542; doi:10.1038/s41467-025-58156-z)
Supplement: Supplementary file 4 — Source Data [file 41467_2025_58156_MOESM4_ESM.xlsx]

## Sheet: Sheet1
Figure 1c	Time (us)	Voltage (V) for 75 uA	STD 75 uA	Voltage (V) for 50 uA	STD 50 uA	Voltage (V) for 25 uA	STD 25 uA		1d	Current level	Anodic Voltage	STD Anodic	Cathodic Voltage	STD Cathodic		1e	Frequency (Hz)	|Z|Ω)	STD |Z|	Phase (°)	STD phase		1f	Device number	Dev 1 at 1kHz	Dev 1 at 1 Hz	Dev 2 at 1kHz	Dev 2 at 1 Hz	Dev 3 at 1kHz	Dev 3 at 1 Hz	Dev 4 at 1kHz	Dev 4 at 1 Hz	Dev 5 at 1kHz	Dev 5 at 1 Hz	Dev 6 at 1kHz	Dev 6 at 1 Hz	Dev 7 at 1kHz	Dev 7 at 1 Hz	Dev 8 at 1kHz	Dev 8 at 1 Hz	Dev 9 at 1kHz	Dev 9 at 1 Hz	Dev 10 at 1kHz	Dev 10 at 1 Hz		1h	PEG	PVA
	0	8.30078e-07	2.82362e-06	-1.66016e-07	1.7301e-06	1.67969e-06	3.05759e-06			25	-0.13	0.028	0.33	0.08			1	6750800	263972	79.504	0.62435			D1	33	5.359	35	4.615	29	4.484	28	5.117	28	5.386	25	5.186	28	6.23	32	5.22	28	6.084	35	5.591			0.5	19
	14.0013	-0.000978543	0.00208	0.0012	0.00185	-0.00253	0.00288			50	-0.32	0.055	0.45	0.13			1.5849	4556260	166790	79.8682	0.68919			D2	35	5.318	26	5.106	27	4.361	22	4.09	30	5.168	17	4.984	30	5.456	38	5.302	22	5.074	32	4.984			2	18
	28.0027	-0.00395	0.00159	-0.00159	0.00198	-0.00406	0.00267			75	-0.51	0.082	0.62	0.18			2.5119	3011990	109848	80.5763	0.71056			D3	29	5.077	31	5.14	21	4.366	28	4.947	29	5.248	29	5.23	28	4.58	41	5.623	24	6.347	27	5.279			1.5	14.5
	42.004	-0.00528	0.000976644	-0.00461	0.00203	-0.00509	0.00347										3.9811	1998860	67801.3	81.1438	0.57234			D4	35	4.745	31	5.072	22	4.864	31	4.98	25	4.584	27	4.685	29	4.238	40	7.126	21	5.074	34	4.965			0.5	11
	56.0054	-0.00709	0.00146	-0.00417	0.00132	-0.00199	0.00559										6.3096	1311320	52201.7	81.3204	0.52293			D5	26	5.013	30	5.168	27	4.755	26	4.808	26	5.04	25	4.766	29	5.828	41	5.661	27	6.25	29	5.031			2	9
	70.0067	-0.00649	0.00239	-0.00412	0.00166	-0.0038	0.00212										10	859670	35083.8	81.3344	0.43366			D6	30	4.864	46	5.388	22	4.612	23	5.088	29	4.946	31	5.47	35	5.978	35	5.773	21	7.152	30	4.857			0.5	14
	84.008	-0.00744	0.00343	-0.00597	0.00203	-0.00305	0.00367										15.849	563280	23869.1	80.8623	0.35839			D7	33	5.018	39	4.538	30	4.592	24	4.898	31	5.02	32	5.766	29	5.496	32	6.334	27	6.422	26	5.277			0.5	9.5
	98.0094	-0.01585	0.00292	-0.01073	0.00221	-0.06196	0.01003										25.119	369662	15604.1	80.1104	0.36062			D8	34	5.348	34	4.997	29	4.678	31	5.217	30	6.22	34	6.413	28	4.998	34	6.781	21	6.543					1	13
	112.011	-0.54544	0.0345	-0.36948	0.02784	-0.39942	0.02129										39.811	242901	10421.7	78.7201	0.36347																										0.5	24
	126.012	-1.36274	0.02258	-0.92566	0.01755	-0.5268	0.00785										63.096	160359	7214.29	76.5529	0.51571																										1	14
	140.013	-1.4599	0.01171	-1.00063	0.01011	-0.55861	0.00746										100	107091	4912.82	73.3771	0.59298
	154.015	-1.55888	0.02932	-1.06249	0.02066	-0.59482	0.0127										158.49	72584.9	3501.29	68.9763	0.76384
	168.016	-1.66851	0.04193	-1.12956	0.03332	-0.62679	0.01837										251.19	50568.8	2707.57	63.2455	0.90686
	182.017	-1.77667	0.05608	-1.19013	0.04391	-0.65366	0.02466										398.11	36573.7	2225.87	56.2766	0.94665
	196.019	-1.88577	0.07091	-1.24704	0.05304	-0.63276	0.02762										630.96	27787.8	1868.88	48.5107	0.88322
	210.02	-1.64578	0.07552	-1.06524	0.05374	-0.35248	0.03151										1000	22233.7	1587.74	40.6755	0.95149
	224.021	-0.77627	0.0871	-0.5161	0.06105	-0.27121	0.03892										1584.9	18680.5	1305.99	33.4512	1.27866
	238.023	-0.6612	0.10441	-0.45736	0.07067	-0.26604	0.03933										2511.9	16334.5	1068.86	27.2584	1.6023
	252.024	-0.64593	0.10148	-0.4486	0.069	-0.25408	0.03568										3981.1	14726.4	885.943	22.2761	1.77048
	266.025	-0.61934	0.09785	-0.43078	0.06749	-0.2484	0.03806										6309.6	13581.2	761.042	18.508	1.7776
	280.027	-0.60175	0.09668	-0.41879	0.06621	-0.24164	0.0381										10000	12718.1	683.705	15.9187	1.70423
	294.028	-0.58761	0.09504	-0.40932	0.06565	-0.2193	0.03627										15849	12031.1	628.681	14.4315	1.64557
	308.03	-0.39904	0.09125	-0.26734	0.0558	0.08681	0.03713										25119	11418.3	600.374	14.1227	1.67633
	322.031	0.6325	0.09303	0.41411	0.06004	0.28157	0.04665										39811	10767.9	560.736	14.8594	1.74051
	336.032	0.94374	0.11173	0.62527	0.08192	0.35569	0.05995										63096	9994.17	544.721	16.1749	1.70145
	350.034	1.09318	0.12501	0.73825	0.09269	0.42873	0.06714										100000	9113.74	543.927	17.1913	1.48128
	364.035	1.26069	0.13861	0.86292	0.10751	0.4955	0.06999
	378.036	1.41951	0.14997	0.97455	0.1132	0.55749	0.07478
	392.038	1.57618	0.16979	1.07941	0.11839	0.61185	0.07567
	406.039	1.5776	0.20391	1.05598	0.13353	0.41293	0.08909
	420.04	0.7673	0.22274	0.49799	0.1388	0.19841	0.06505
	434.042	0.41971	0.15125	0.29595	0.09367	0.16642	0.04804
	448.043	0.36822	0.11069	0.26914	0.07343	0.14507	0.04145
	462.044	0.32494	0.09259	0.24007	0.06303	0.13076	0.03494
	476.046	0.29465	0.08096	0.21807	0.05529	0.11914	0.03096
	490.047	0.26971	0.06989	0.20263	0.04809	0.10878	0.02807
	504.048	0.25255	0.065	0.18899	0.04366	0.09998	0.02554
	518.05	0.23599	0.05798	0.17578	0.0416	0.09232	0.02185
	532.051	0.22384	0.05379	0.16671	0.03594	0.08859	0.02026
	546.052	0.21123	0.05017	0.15712	0.0341	0.08244	0.01815
	560.054	0.20072	0.04658	0.14909	0.03004	0.07816	0.01666
	574.055	0.1914	0.04214	0.14319	0.02818	0.07619	0.01315
	588.056	0.18312	0.03911	0.13535	0.02517	0.07292	0.01467
	602.058	0.17655	0.03671	0.13102	0.02394	0.06838	0.01245
	616.059	0.16869	0.03429	0.12372	0.02196	0.06422	0.01155
	630.06	0.16156	0.0328	0.1216	0.01963	0.06168	0.01059
	644.062	0.15595	0.02786	0.11424	0.01944	0.05924	0.01041
	658.063	0.15064	0.03082	0.11082	0.01757	0.05644	0.0098
	672.064	0.14539	0.02845	0.10733	0.01584	0.05423	0.00871
	686.066	0.13898	0.02547	0.10174	0.0152	0.05217	0.00966
	700.067	0.13441	0.02415	0.09922	0.01462	0.05039	0.00811
	714.068	0.13098	0.02259	0.09518	0.01346	0.04869	0.00718
	728.07	0.12678	0.02161	0.09299	0.01182	0.04723	0.0069
	742.071	0.12199	0.01894	0.08922	0.01242	0.04495	0.00564
	756.072	0.11894	0.01834	0.08749	0.00876	0.04426	0.00505
	770.074	0.11476	0.01675	0.08283	0.00942	0.04213	0.00644
	784.075	0.11032	0.01511	0.08027	0.00787	0.04035	0.00559
	798.076	0.10763	0.01379	0.07827	0.00775	0.03975	0.00444
	812.078	0.10435	0.01387	0.07413	0.00756	0.03817	0.00444
	826.079	0.10063	0.01484	0.07381	0.00634	0.03839	0.00226
	840.08	0.09764	0.01242	0.07139	0.00618	0.03628	0.00385
	854.082	0.09643	0.0125	0.06922	0.0052	0.03552	0.00481
	868.083	0.09177	0.01106	0.06617	0.00527	0.0344	0.00307
	882.085	0.0893	0.0099	0.06472	0.00616	0.03421	0.00324
	896.086	0.08508	0.00914	0.06323	0.00629	0.03249	0.00277
	910.087	0.08444	0.00891	0.06141	0.00492	0.03106	0.004
	924.089	0.08182	0.0092	0.05946	0.00381	0.03031	0.00281
	938.09	0.07895	0.00822	0.05678	0.00454	0.02932	0.00428
	952.091	0.07552	0.0077	0.05539	0.00345	0.02854	0.00345
	966.093	0.07352	0.0066	0.0545	0.00385	0.02821	0.00394
	980.094	0.07284	0.00922	0.0539	0.00542	0.02826	0.00303
	994.095	0.07043	0.00645	0.05163	0.00322	0.02601	0.00367
	1008.1	0.06803	0.0056	0.05124	0.00339	0.02583	0.00384
	1022.1	0.06474	0.00538	0.04915	0.00347	0.02424	0.00174
	1036.1	0.06338	0.00591	0.047	0.00261	0.02457	0.00256
	1050.1	0.06203	0.00407	0.04601	0.00302	0.02327	0.00171
	1064.1	0.05733	0.00503	0.04397	0.00285	0.02335	0.00217
	1078.1	0.05809	0.00499	0.04303	0.00233	0.02148	0.00315
	1092.1	0.05717	0.00421	0.04316	0.00318	0.02218	0.00283
	1106.11	0.0541	0.00357	0.04071	0.00346	0.02253	0.0036
	1120.11	0.05304	0.0039	0.04031	0.00277	0.02144	0.00263
	1134.11	0.05217	0.00285	0.0407	0.00382	0.02016	0.00242
	1148.11	0.0504	0.00171	0.03726	0.0028	0.01993	0.00381
	1162.11	0.04828	0.00206	0.03666	0.00224	0.01949	0.00311
	1176.11	0.04638	0.00309	0.0362	0.00299	0.01932	0.00254
	1190.11	0.04668	0.00378	0.0339	0.00427	0.01936	0.00208
	1204.12	0.04312	0.00197	0.03441	0.0046	0.01884	0.00218
	1218.12	0.04256	0.0047	0.033	0.00327	0.01832	0.00241
	1232.12	0.04407	0.00382	0.03193	0.00353	0.01861	0.00221
	1246.12	0.04153	0.00359	0.0307	0.00416	0.01787	0.00291
	1260.12	0.03862	0.00329	0.03082	0.00378	0.01704	0.00223
	1274.12	0.03771	0.00312	0.03033	0.00407	0.01669	0.00215
	1288.12	0.03619	0.00446	0.02926	0.00458	0.01686	0.00167
	1302.12	0.03544	0.00357	0.02781	0.00495	0.01608	0.00295
	1316.13	0.03289	0.00474	0.02701	0.00331	0.01475	0.00254
	1330.13	0.03347	0.00365	0.02651	0.00325	0.01478	0.00233
	1344.13	0.03174	0.00343	0.02424	0.00594	0.01383	0.00325
	1358.13	0.0313	0.00332	0.02455	0.00493	0.01482	0.00263
	1372.13	0.02984	0.00355	0.02338	0.00495	0.01508	0.00331
	1386.13	0.02867	0.00326	0.02398	0.00423	0.01449	0.00162
	1400.13	0.02883	0.00364	0.02218	0.00499	0.01798	0.00229
	1414.14	0.03224	0.00376	0.02596	0.00413	0.01467	0.00264
	1428.14	0.02769	0.00403	0.02216	0.00618	0.01451	0.00448
	1442.14	0.02424	0.00415	0.02208	0.00532	0.01394	0.00315
	1456.14	0.02337	0.00458	0.02076	0.0046	0.01379	0.00218
	1470.14	0.0223	0.00419	0.01968	0.00512	0.01289	0.00262
	1484.14	0.02225	0.00603	0.0195	0.00449	0.01337	0.00291
	1498.14	0.01644	0.00546	0.00768	0.00404	-0.05596	0.01204
	1512.14	-0.51825	0.02834	-0.40026	0.02561	-0.39873	0.01693
	1526.15	-1.34692	0.02088	-0.91986	0.01414	-0.50823	0.00667
	1540.15	-1.43804	0.00709	-0.98211	0.00555	-0.54451	0.00781
	1554.15	-1.53859	0.02075	-1.04889	0.01768	-0.58227	0.01185
	1568.15	-1.65104	0.03472	-1.11467	0.0257	-0.6145	0.01572
	1582.15	-1.76224	0.04738	-1.17963	0.03828	-0.64465	0.02263
	1596.15	-1.87315	0.06123	-1.23899	0.04783	-0.61008	0.02484
	1610.15	-1.57374	0.06387	-0.97997	0.04419	-0.33538	0.03219
	1624.16	-0.74272	0.08015	-0.48513	0.05596	-0.2622	0.03539
	1638.16	-0.65288	0.09803	-0.44893	0.06651	-0.25798	0.03572
	1652.16	-0.63849	0.09512	-0.43635	0.06607	-0.2475	0.03444
	1666.16	-0.61069	0.09445	-0.42064	0.064	-0.23977	0.03453
	1680.16	-0.5948	0.09236	-0.40771	0.06348	-0.2339	0.03612
	1694.16	-0.58092	0.09157	-0.40094	0.06066	-0.19494	0.03283
	1708.16	-0.37381	0.08241	-0.21847	0.05318	0.12966	0.03353
	1722.17	0.66336	0.086	0.46093	0.06015	0.29059	0.04683
	1736.17	0.95864	0.11155	0.64288	0.07873	0.362	0.05499
	1750.17	1.10937	0.12363	0.75785	0.08839	0.43649	0.06269
	1764.17	1.27841	0.1331	0.87957	0.09858	0.50492	0.06754
	1778.17	1.437	0.14645	0.99173	0.1087	0.56744	0.07099
	1792.17	1.59598	0.16947	1.09825	0.11637	0.62042	0.07449
	1806.17	1.64366	0.21112	1.0561	0.13386	0.38866	0.0873
	1820.17	0.79555	0.23018	0.48299	0.13264	0.2007	0.06273
	1834.18	0.43613	0.15091	0.30384	0.08627	0.17155	0.04407
	1848.18	0.38442	0.11027	0.27536	0.06844	0.15269	0.03818
	1862.18	0.33933	0.09359	0.24799	0.05996	0.1372	0.03247
	1876.18	0.30763	0.08033	0.22718	0.05206	0.12544	0.02739
	1890.18	0.2845	0.06966	0.21015	0.04508	0.11596	0.02495
	1904.18	0.26436	0.06411	0.19619	0.04129	0.10802	0.02117
	1918.18	0.24661	0.05721	0.18573	0.03686	0.10256	0.01695
	1932.19	0.23551	0.05338	0.17572	0.03291	0.09624	0.01743
	1946.19	0.2235	0.04907	0.16692	0.03037	0.09223	0.01704
	1960.19	0.2126	0.0447	0.15852	0.02802	0.0865	0.01512
	1974.19	0.20403	0.04156	0.15206	0.02601	0.08208	0.01395
	1988.19	0.19624	0.03996	0.14651	0.02314	0.07746	0.00974
	2002.19	0.18713	0.03716	0.14038	0.02087	0.07334	0.00989
	2016.19	0.18165	0.03374	0.13406	0.02006	0.07129	0.00971
	2030.19	0.17445	0.03262	0.12872	0.01817	0.06894	0.00914
	2044.2	0.16711	0.03149	0.12476	0.01721	0.06577	0.00721
	2058.2	0.16112	0.02913	0.12048	0.01514	0.06409	0.00846
	2072.2	0.15725	0.02702	0.11673	0.0139	0.06134	0.00785
	2086.2	0.15127	0.02474	0.11329	0.01002	0.05889	0.00607
	2100.2	0.14723	0.02267	0.10985	0.00924	0.05756	0.0058
	2114.2	0.142	0.02193	0.10459	0.01002	0.05923	0.00984
	2128.2	0.13734	0.0203	0.10205	0.00889	0.05395	0.00705
	2142.21	0.13295	0.01954	0.0981	0.00844	0.05328	0.0047
	2156.21	0.13009	0.01775	0.09565	0.00743	0.05142	0.00459
	2170.21	0.12556	0.01658	0.09178	0.00648	0.04972	0.00561
	2184.21	0.12117	0.01562	0.08981	0.00665	0.04876	0.00333
	2198.21	0.11859	0.01507	0.08854	0.00517	0.04819	0.004
	2212.21	0.11451	0.0133	0.08619	0.00485	0.04572	0.00315
	2226.21	0.11213	0.01332	0.08174	0.0041	0.04464	0.00309
	2240.21	0.10851	0.01245	0.0804	0.0045	0.04357	0.00394
	2254.22	0.10507	0.01218	0.07803	0.00531	0.04276	0.00254
	2268.22	0.10228	0.01117	0.07633	0.00364	0.04114	0.00328
	2282.22	0.09983	0.0104	0.07361	0.00336	0.04057	0.00324
	2296.22	0.0976	0.0086	0.07337	0.00355	0.03896	0.00326
	2310.22	0.09488	0.00823	0.07075	0.00162	0.03839	0.00146
	2324.22	0.09111	0.00825	0.0693	0.00355	0.03764	0.0025
	2338.22	0.08936	0.00736	0.06718	0.00207	0.03708	0.00273
	2352.23	0.08665	0.00615	0.06545	0.00255	0.03482	0.00189
	2366.23	0.08465	0.00601	0.0625	0.00318	0.03435	0.00276
	2380.23	0.08262	0.0068	0.06131	0.00335	0.0328	0.00257
	2394.23	0.07962	0.00552	0.06121	0.00314	0.03421	0.00312
	2408.23	0.07896	0.00416	0.05903	0.00337	0.03275	0.00244
	2422.23	0.07611	0.0049	0.05784	0.0029	0.03038	0.00292
	2436.23	0.07376	0.00515	0.05651	0.00262	0.03207	0.00251
	2450.23	0.07201	0.00445	0.05551	0.00309	0.0302	0.00227
	2464.24	0.07053	0.00413	0.05379	0.00434	0.02897	0.0047
	2478.24	0.0689	0.00339	0.05244	0.00452	0.0294	0.00346
	2492.24	0.06694	0.00316	0.05048	0.00449	0.02948	0.00394
	2506.24	0.06637	0.00376	0.05075	0.00562	0.0282	0.00379
	2520.24	0.06496	0.00261	0.04852	0.00512	0.02741	0.00499
	2534.24	0.06247	0.00387	0.04805	0.00367	0.02782	0.00384
	2548.24	0.06265	0.00276	0.04629	0.00454	0.02684	0.00357
	2562.25	0.05845	0.00287	0.0457	0.00518	0.02694	0.00504
	2576.25	0.05651	0.00359	0.04445	0.00521	0.02628	0.00544
	2590.25	0.05549	0.0034	0.04364	0.00628	0.02487	0.00442
	2604.25	0.05368	0.00396	0.0429	0.00571	0.02447	0.00354
	2618.25	0.05213	0.00264	0.04154	0.00632	0.02304	0.00379
	2632.25	0.05141	0.00397	0.04163	0.00752	0.02207	0.00341
	2646.25	0.05054	0.00401	0.04046	0.00715	0.0244	0.00468
	2660.25	0.04906	0.00535	0.03877	0.00672	0.02291	0.00466
	2674.26	0.04819	0.00409	0.03845	0.00645	0.02178	0.0042
	2688.26	0.04683	0.00361	0.03667	0.00662	0.02285	0.00457
	2702.26	0.0452	0.00492	0.0357	0.0077	0.02044	0.0048
	2716.26	0.04396	0.00404	0.0351	0.00696	0.02207	0.00437
	2730.26	0.04245	0.00385	0.03455	0.00702	0.02057	0.00446
	2744.26	0.04129	0.00467	0.03433	0.00779	0.01999	0.00514
	2758.26	0.03933	0.00471	0.03331	0.00833	0.02203	0.0063
	2772.27	0.03903	0.0047	0.03279	0.00706	0.01973	0.00563
	2786.27	0.03687	0.00514	0.03166	0.00708	0.01962	0.00413
	2800.27	0.0369	0.00529	0.03118	0.00613	0.02294	0.00632
	2814.27	0.04102	0.00519	0.03337	0.00781	0.0198	0.00475
	2828.27	0.03709	0.00503	0.03047	0.00775	0.01918	0.00513
	2842.27	0.03466	0.0053	0.03012	0.00712	0.0189	0.00547
	2856.27	0.03281	0.00443	0.02923	0.00738	0.01856	0.00526
	2870.28	0.03236	0.00475	0.02915	0.00624	0.01837	0.0049
	2884.28	0.03149	0.00618	0.02794	0.00851	0.01802	0.00448
	2898.28	0.03235	0.00934	0.01145	0.00759	-0.06803	0.01254
	2912.28	-0.48585	0.03076	-0.44544	0.02426	-0.41194	0.01698
	2926.28	-1.31049	0.01993	-0.92643	0.01334	-0.50547	0.0081
	2940.28	-1.43134	0.00688	-0.98077	0.00531	-0.54318	0.00626
	2954.28	-1.53392	0.01851	-1.04859	0.0148	-0.57868	0.00982
	2968.28	-1.64823	0.0313	-1.11615	0.02387	-0.61192	0.0148
	2982.29	-1.7597	0.04364	-1.17942	0.03527	-0.64104	0.02145
	2996.29	-1.86879	0.05798	-1.23473	0.04479	-0.59399	0.02449
	3010.29	-1.54412	0.06315	-0.90708	0.04479	-0.31593	0.02744
	3024.29	-0.71	0.08054	-0.46471	0.05713	-0.25909	0.03399
	3038.29	-0.65061	0.09692	-0.44437	0.06614	-0.25344	0.03283
	3052.29	-0.63512	0.09379	-0.4319	0.06215	-0.24261	0.03282
	3066.29	-0.60852	0.09266	-0.41589	0.06148	-0.23532	0.03316
	3080.3	-0.59028	0.08991	-0.40454	0.06057	-0.23065	0.03278
	3094.3	-0.57775	0.08902	-0.39616	0.0593	-0.17194	0.03121
	3108.3	-0.28997	0.08326	-0.15656	0.05181	0.16464	0.03358
	3122.3	0.70569	0.08638	0.49669	0.06007	0.30019	0.04593
	3136.3	0.96687	0.10797	0.65724	0.08021	0.37114	0.05259
	3150.3	1.12224	0.12107	0.7727	0.08818	0.44469	0.05806
	3164.3	1.28902	0.13277	0.89208	0.0977	0.51359	0.06618
	3178.3	1.44947	0.14565	1.00451	0.1056	0.57744	0.06821
	3192.31	1.60976	0.17263	1.1085	0.11338	0.61998	0.07383
	3206.31	1.71018	0.21739	1.04199	0.13592	0.36001	0.08204
	3220.31	0.79801	0.23795	0.45621	0.13029	0.20127	0.05673
	3234.31	0.45132	0.15462	0.30473	0.08338	0.17368	0.04151
	3248.31	0.39349	0.11244	0.277	0.0665	0.15449	0.03548
	3262.31	0.34798	0.09581	0.24611	0.05766	0.13965	0.0286
	3276.31	0.31641	0.08247	0.22871	0.05009	0.12743	0.02412
	3290.32	0.29062	0.07294	0.21253	0.04394	0.11979	0.02212
	3304.32	0.27321	0.06598	0.20038	0.03944	0.11151	0.0181
	3318.32	0.25754	0.05901	0.18827	0.03541	0.10667	0.0148
	3332.32	0.24289	0.05438	0.17913	0.02998	0.09986	0.01447
	3346.32	0.23134	0.0498	0.17022	0.02903	0.09442	0.01293
	3360.32	0.22057	0.04649	0.16371	0.02586	0.09063	0.01302
	3374.32	0.21153	0.04284	0.15625	0.02377	0.08596	0.01014
	3388.32	0.20244	0.04018	0.15041	0.02058	0.08221	0.00937
	3402.33	0.19463	0.03563	0.14346	0.0204	0.07872	0.00896
	3416.33	0.18764	0.03474	0.13897	0.01746	0.07818	0.00373
	3430.33	0.18143	0.03312	0.13316	0.0158	0.07415	0.00495
	3444.33	0.17375	0.03106	0.1281	0.01458	0.07077	0.00629
	3458.33	0.17032	0.02883	0.12424	0.0131	0.06846	0.00486
	3472.33	0.16406	0.02658	0.12009	0.01154	0.066	0.00548
	3486.33	0.15864	0.02485	0.11557	0.01091	0.06402	0.00442
	3500.34	0.15344	0.02306	0.11164	0.01027	0.06157	0.00478
	3514.34	0.14888	0.0233	0.11051	0.00881	0.06054	0.00422
	3528.34	0.14495	0.02017	0.10455	0.00727	0.057	0.00415
	3542.34	0.14011	0.02105	0.10206	0.0065	0.05621	0.00379
	3556.34	0.13648	0.01928	0.09956	0.00635	0.05415	0.00364
	3570.34	0.13523	0.01875	0.09706	0.0066	0.05218	0.00405
	3584.34	0.12957	0.01702	0.09533	0.00678	0.05219	0.00266
	3598.34	0.12639	0.01615	0.09202	0.0042	0.05147	0.00522
	3612.35	0.12328	0.01491	0.09117	0.00307	0.0517	0.00308
	3626.35	0.11902	0.01433	0.08682	0.00425	0.04776	0.00354
	3640.35	0.1167	0.01273	0.08408	0.00322	0.04618	0.00304
	3654.35	0.11395	0.00995	0.08245	0.00372	0.04677	0.00282
	3668.35	0.10965	0.01134	0.08029	0.00277	0.04447	0.00479
	3682.35	0.10698	0.011	0.07832	0.00352	0.04481	0.00333
	3696.35	0.10492	0.01059	0.07679	0.00189	0.04299	0.00362
	3710.36	0.10157	0.00859	0.07426	0.00327	0.04172	0.00309
	3724.36	0.09923	0.00837	0.07271	0.00275	0.04047	0.0047
	3738.36	0.09612	0.00774	0.07053	0.0034	0.04038	0.00441
	3752.36	0.09482	0.00659	0.06949	0.00427	0.0389	0.00507
	3766.36	0.09243	0.00805	0.0668	0.00562	0.0392	0.00576
	3780.36	0.08942	0.00577	0.06589	0.00384	0.0382	0.00511
	3794.36	0.0874	0.009	0.06483	0.00432	0.03655	0.00486
	3808.36	0.08661	0.00736	0.06379	0.00412	0.03573	0.00504
	3822.37	0.08365	0.00523	0.06113	0.00401	0.03501	0.00376
	3836.37	0.08216	0.00501	0.06246	0.00644	0.03516	0.00509
	3850.37	0.07868	0.00475	0.05837	0.00498	0.03192	0.00551
	3864.37	0.07757	0.00458	0.05694	0.00445	0.03244	0.00607
	3878.37	0.07494	0.0056	0.05427	0.00402	0.03339	0.00644
	3892.37	0.07478	0.00513	0.05383	0.00322	0.03228	0.00651
	3906.37	0.07238	0.00422	0.05401	0.00534	0.03242	0.00516
	3920.38	0.07137	0.00389	0.05223	0.00554	0.02967	0.00764
	3934.38	0.06898	0.00307	0.05058	0.00601	0.0304	0.00675
	3948.38	0.06812	0.00354	0.0499	0.00605	0.03015	0.00555
	3962.38	0.06575	0.00406	0.04999	0.00807	0.02929	0.00545
	3976.38	0.06525	0.00424	0.04784	0.0059	0.02847	0.00589
	3990.38	0.06328	0.00377	0.04747	0.00584	0.02837	0.00377
	4004.38	0.06085	0.00363	0.04587	0.00566	0.02745	0.00526
	4018.39	0.0596	0.00448	0.04617	0.00979	0.02642	0.00817
	4032.39	0.05868	0.00455	0.04651	0.01113	0.02798	0.00574
	4046.39	0.05722	0.00414	0.04552	0.00784	0.02682	0.00655
	4060.39	0.05608	0.00506	0.04407	0.00739	0.02602	0.00623
	4074.39	0.05517	0.00461	0.04214	0.00831	0.02587	0.00592
	4088.39	0.05436	0.00356	0.04212	0.00774	0.02463	0.00656
	4102.39	0.05337	0.00544	0.04021	0.00696	0.02458	0.00625
	4116.39	0.05046	0.00553	0.03961	0.00848	0.0244	0.00628
	4130.4	0.04964	0.00416	0.03874	0.00803	0.02352	0.00639
	4144.4	0.0495	0.00628	0.03769	0.00832	0.02747	0.00878
	4158.4	0.04784	0.00501	0.03797	0.00756	0.02473	0.00825
	4172.4	0.04565	0.00443	0.03676	0.00791	0.02099	0.00886
	4186.4	0.04451	0.00528	0.03681	0.00778	0.02407	0.0071
	4200.4	0.04444	0.00607	0.037	0.00844	0.02657	0.00591
	4214.4	0.04699	0.00662	0.03734	0.00779	0.02378	0.00631
	4228.41	0.04343	0.00597	0.03458	0.00844	0.02185	0.00694
	4242.41	0.04032	0.00477	0.03368	0.00994	0.02198	0.00704
	4256.41	0.04052	0.00568	0.03268	0.00897	0.02122	0.00671
	4270.41	0.03962	0.00582	0.033	0.00938	0.02086	0.00669
	4284.41	0.03826	0.00551	0.03254	0.00961	0.02115	0.00711
	4298.41	0.03781	0.00571	0.01848	0.00847	-0.08944	0.01865
	4312.41	-0.47254	0.039	-0.48775	0.02623	-0.4262	0.01456
	4326.41	-1.29955	0.02178	-0.9275	0.01459	-0.50437	0.00872
	4340.42	-1.42624	0.00792	-0.98253	0.00517	-0.54078	0.00864
	4354.42	-1.53026	0.01927	-1.05141	0.01505	-0.57958	0.01008
	4368.42	-1.64651	0.03027	-1.11877	0.02351	-0.61211	0.01471
	4382.42	-1.75823	0.04269	-1.1829	0.03296	-0.64203	0.0203
	4396.42	-1.86995	0.05673	-1.22806	0.04242	-0.58079	0.02086
	4410.42	-1.56143	0.06181	-0.85037	0.03901	-0.30353	0.02514
	4424.42	-0.73672	0.07924	-0.45124	0.05638	-0.25891	0.03238
	4438.43	-0.64891	0.09531	-0.44189	0.06278	-0.25156	0.03246
	4452.43	-0.63294	0.09241	-0.42845	0.05923	-0.24114	0.03202
	4466.43	-0.60793	0.0914	-0.41209	0.05974	-0.23305	0.0327
	4480.43	-0.59137	0.08894	-0.40145	0.05866	-0.22815	0.03235
	4494.43	-0.57621	0.08816	-0.39322	0.05771	-0.15029	0.02788
	4508.43	-0.24563	0.08376	-0.06499	0.05112	0.18257	0.0338
	4522.43	0.73889	0.08615	0.52642	0.05933	0.30705	0.04394
	4536.43	0.97355	0.10742	0.66862	0.07513	0.3787	0.05253
	4550.44	1.12827	0.12307	0.78516	0.08672	0.45188	0.05792
	4564.44	1.29706	0.13334	0.90514	0.09775	0.51958	0.06218
	4578.44	1.45778	0.14737	1.0173	0.10609	0.58078	0.06752
	4592.44	1.61854	0.17272	1.12045	0.11514	0.60945	0.07667
	4606.44	1.66104	0.21722	1.02094	0.14025	0.33417	0.0903
	4620.44	0.77914	0.23752	0.43472	0.12619	0.19922	0.05588
	4634.44	0.4627	0.15734	0.3053	0.07928	0.17365	0.0408
	4648.45	0.39965	0.11372	0.2774	0.06483	0.15549	0.03472
	4662.45	0.35263	0.09473	0.24887	0.05461	0.14267	0.03097
	4676.45	0.32015	0.08146	0.23094	0.04759	0.13167	0.02685
	4690.45	0.29553	0.07229	0.21454	0.04268	0.12181	0.02118
	4704.45	0.27496	0.06614	0.20259	0.03862	0.11271	0.0189
	4718.45	0.25985	0.05914	0.19162	0.03446	0.10692	0.0166
	4732.45	0.24679	0.05274	0.18052	0.03147	0.10078	0.01405
	4746.45	0.23565	0.0499	0.17155	0.02908	0.09695	0.0118
	4760.46	0.22586	0.04601	0.16489	0.02519	0.09166	0.01174
	4774.46	0.21519	0.04338	0.15928	0.02331	0.08658	0.00992
	4788.46	0.20673	0.0403	0.15127	0.02044	0.08344	0.00878
	4802.46	0.2	0.03747	0.14607	0.01828	0.08033	0.00787
	4816.46	0.1922	0.03368	0.14098	0.01675	0.07751	0.00884
	4830.46	0.18668	0.03227	0.13629	0.01559	0.0743	0.00668
	4844.46	0.17944	0.0299	0.13043	0.01341	0.07371	0.01027
	4858.47	0.17412	0.02823	0.12603	0.01296	0.06925	0.00556
	4872.47	0.16713	0.02751	0.12264	0.01058	0.06739	0.00515
	4886.47	0.1625	0.02417	0.11978	0.00953	0.06512	0.00412
	4900.47	0.15908	0.02553	0.1147	0.00778	0.06406	0.0043
	4914.47	0.15322	0.02178	0.11381	0.00894	0.06196	0.005
	4928.47	0.14934	0.02017	0.10847	0.00666	0.06085	0.00399
	4942.47	0.14584	0.01992	0.10613	0.00561	0.05868	0.00392
	4956.47	0.14143	0.01776	0.10254	0.00573	0.05816	0.00441
	4970.48	0.1374	0.01588	0.10027	0.00521	0.0557	0.00431
	4984.48	0.13441	0.01621	0.09736	0.00463	0.05404	0.00394
	4998.48	0.13005	0.0161	0.09458	0.00304	0.05441	0.00594
	5012.48	0.12632	0.01442	0.09317	0.00451	0.05181	0.00412
	5026.48	0.12324	0.01309	0.09147	0.00347	0.04999	0.00421
	5040.48	0.12061	0.01303	0.08756	0.00244	0.04949	0.0047
	5054.48	0.11633	0.01161	0.08708	0.00323	0.04841	0.00429
	5068.49	0.1134	0.01105	0.08312	0.00336	0.04665	0.00464
	5082.49	0.11089	0.01089	0.08168	0.00216	0.04576	0.00428
	5096.49	0.10888	0.00942	0.08015	0.00168	0.04522	0.00627
	5110.49	0.10614	0.00981	0.07817	0.00344	0.04266	0.0047
	5124.49	0.10428	0.00832	0.07586	0.00347	0.04237	0.00493
	5138.49	0.10093	0.00799	0.07418	0.00298	0.04174	0.00491
	5152.49	0.09816	0.00723	0.07275	0.00491	0.04049	0.00449
	5166.5	0.09597	0.00573	0.07106	0.00482	0.04064	0.00496
	5180.5	0.09483	0.00633	0.06866	0.00693	0.03906	0.00497
	5194.5	0.09181	0.00759	0.06802	0.00441	0.03939	0.00616
	5208.5	0.08922	0.00626	0.06548	0.00452	0.03836	0.00657
	5222.5	0.08849	0.00438	0.06549	0.00495	0.03847	0.00719
	5236.5	0.08691	0.00572	0.06416	0.00598	0.03711	0.00572
	5250.5	0.08429	0.00519	0.06272	0.00655	0.03571	0.00638
	5264.5	0.08316	0.00439	0.06003	0.00549	0.0364	0.00755
	5278.51	0.07996	0.00484	0.05883	0.00663	0.03473	0.00635
	5292.51	0.07857	0.00444	0.05828	0.006	0.03356	0.00627
	5306.51	0.07828	0.00553	0.05812	0.00573	0.03499	0.00559
	5320.51	0.07501	0.00463	0.0567	0.00682	0.0328	0.0063
	5334.51	0.07292	0.00502	0.05341	0.00726	0.03122	0.00685
	5348.51	0.07181	0.00439	0.05341	0.00777	0.03155	0.00596
	5362.51	0.07015	0.00471	0.0537	0.00742	0.03236	0.00742
	5376.52	0.06883	0.00589	0.05186	0.00797	0.03085	0.00782
	5390.52	0.06827	0.00509	0.05258	0.0076	0.02965	0.007
	5404.52	0.06553	0.00462	0.05002	0.00786	0.02947	0.00694
	5418.52	0.0645	0.00459	0.04771	0.00856	0.02994	0.00673
	5432.52	0.06249	0.00433	0.04779	0.00775	0.02807	0.00729
	5446.52	0.06166	0.00377	0.04734	0.0092	0.02874	0.00579
	5460.52	0.06208	0.00584	0.04633	0.00826	0.02861	0.00795
	5474.52	0.05901	0.00462	0.04579	0.00887	0.02703	0.00716
	5488.53	0.05726	0.00528	0.04533	0.0094	0.02723	0.00778
	5502.53	0.05655	0.00487	0.04426	0.00859	0.02655	0.00641
	5516.53	0.05574	0.00409	0.03943	0.00865	0.02652	0.00654
	5530.53	0.05472	0.00448	0.04166	0.00884	0.02586	0.00742
	5544.53	0.05222	0.00517	0.04166	0.00899	0.02625	0.00795
	5558.53	0.05429	0.00549	0.0398	0.00981	0.02479	0.00749
	5572.53	0.04979	0.00474	0.04004	0.00939	0.02553	0.00679
	5586.54	0.04871	0.00575	0.03794	0.01095	0.02618	0.00848
	5600.54	0.04848	0.00545	0.0382	0.00981	0.0288	0.00713
	5614.54	0.05016	0.00536	0.04042	0.00969	0.02535	0.0079
	5628.54	0.04776	0.00541	0.03775	0.00913	0.02511	0.00838
	5642.54	0.04658	0.00633	0.03607	0.01076	0.0246	0.00877
	5656.54	0.045	0.00686	0.03733	0.00957	0.02377	0.00719
	5670.54	0.04327	0.0061	0.0353	0.00935	0.02362	0.00544
	5684.54	0.04329	0.00701	0.03401	0.00933	0.02262	0.00819
	5698.55	0.04041	0.00667	0.03433	0.00951	-0.12207	0.02413
	5712.55	-0.50547	0.04383	-0.54125	0.02677	-0.43876	0.01542
	5726.55	-1.30472	0.02173	-0.92772	0.01353	-0.50453	0.0092
	5740.55	-1.4215	0.00954	-0.98376	0.00481	-0.54278	0.00716
	5754.55	-1.53017	0.01584	-1.05341	0.01284	-0.58061	0.00737
	5768.55	-1.64565	0.02865	-1.12313	0.02378	-0.61194	0.01339
	5782.55	-1.75743	0.04145	-1.18513	0.03331	-0.64307	0.01901
	5796.56	-1.87243	0.05385	-1.22213	0.04136	-0.56503	0.02178
	5810.56	-1.58239	0.05892	-0.80323	0.04246	-0.29185	0.0262
	5824.56	-0.7533	0.07612	-0.44158	0.05666	-0.25576	0.03185
	5838.56	-0.64893	0.09431	-0.44096	0.06063	-0.24863	0.03188
	5852.56	-0.63181	0.09019	-0.42485	0.05936	-0.23981	0.03133
	5866.56	-0.60617	0.08901	-0.41066	0.05835	-0.23158	0.03118
	5880.56	-0.58856	0.08795	-0.40026	0.05674	-0.22668	0.0311
	5894.56	-0.575	0.08623	-0.3875	0.0572	-0.1288	0.02852
	5908.57	-0.22982	0.08139	0.02603	0.04742	0.20053	0.03231
	5922.57	0.74422	0.08549	0.55387	0.06063	0.31472	0.04522
	5936.57	0.98108	0.1078	0.67898	0.07722	0.38608	0.05108
	5950.57	1.13594	0.11897	0.79646	0.08708	0.4593	0.05741
	5964.57	1.30302	0.13338	0.91493	0.09768	0.52633	0.06315
	5978.57	1.46433	0.14813	1.02769	0.10658	0.58835	0.06689
	5992.57	1.62844	0.1761	1.13171	0.11498	0.59355	0.07502
	6006.58	1.61022	0.22241	0.97975	0.14579	0.30087	0.0785
	6020.58	0.74478	0.2408	0.41061	0.1225	0.19515	0.05239
	6034.58	0.46442	0.15736	0.30352	0.07806	0.17297	0.03864
	6048.58	0.40372	0.11403	0.27717	0.06369	0.15515	0.03205
	6062.58	0.35694	0.09626	0.25007	0.05423	0.14036	0.02503
	6076.58	0.32347	0.08254	0.23023	0.04829	0.12992	0.02257
	6090.58	0.29906	0.07232	0.21525	0.04125	0.12124	0.02003
	6104.58	0.27881	0.06402	0.20214	0.03674	0.11388	0.01627
	6118.59	0.26388	0.05842	0.19186	0.03326	0.10826	0.01511
	6132.59	0.25061	0.05309	0.1828	0.03002	0.10173	0.01281
	6146.59	0.23796	0.04984	0.17591	0.02808	0.09634	0.0114
	6160.59	0.22716	0.04587	0.16759	0.02465	0.09274	0.01226
	6174.59	0.2191	0.04338	0.16046	0.0216	0.08847	0.00986
	6188.59	0.21143	0.04125	0.15284	0.01912	0.08467	0.00921
	6202.59	0.20325	0.038	0.14822	0.01842	0.08163	0.00765
	6216.6	0.19609	0.0337	0.14175	0.01645	0.07965	0.00693
	6230.6	0.18935	0.03325	0.13743	0.01525	0.07538	0.00581
	6244.6	0.1855	0.02896	0.13344	0.01472	0.07179	0.0054
	6258.6	0.17721	0.02845	0.12924	0.01139	0.07179	0.00413
	6272.6	0.17171	0.02666	0.12528	0.01055	0.06975	0.00728
	6286.6	0.16633	0.02446	0.12095	0.01049	0.06702	0.0043
	6300.6	0.16303	0.02447	0.11775	0.00969	0.06571	0.00588
	6314.61	0.15852	0.02447	0.11376	0.00809	0.06324	0.00472
	6328.61	0.15374	0.02092	0.11071	0.00706	0.06276	0.00406
	6342.61	0.14877	0.01988	0.10805	0.00684	0.05949	0.00421
	6356.61	0.14551	0.01878	0.10493	0.00681	0.05945	0.00495
	6370.61	0.14182	0.01792	0.10195	0.00389	0.05805	0.0043
	6384.61	0.13657	0.01692	0.09901	0.00519	0.05568	0.00382
	6398.61	0.13295	0.01546	0.09708	0.00334	0.05449	0.00459
	6412.61	0.1299	0.01606	0.09464	0.00458	0.05203	0.00409
	6426.62	0.12798	0.01409	0.09301	0.00551	0.05176	0.0044
	6440.62	0.1239	0.01362	0.0898	0.00333	0.05017	0.00472
	6454.62	0.12143	0.0117	0.08745	0.00404	0.0501	0.00723
	6468.62	0.11888	0.01216	0.08549	0.0029	0.0474	0.00496
	6482.62	0.1149	0.00957	0.08382	0.00256	0.04751	0.00529
	6496.62	0.11143	0.01008	0.08177	0.00333	0.0451	0.00594
	6510.62	0.11043	0.00752	0.08051	0.00361	0.04527	0.00603
	6524.63	0.1076	0.00756	0.07784	0.00407	0.04422	0.00425
	6538.63	0.10542	0.0077	0.07571	0.00428	0.04403	0.00796
	6552.63	0.10263	0.00726	0.07503	0.00508	0.04257	0.00585
	6566.63	0.10188	0.00724	0.0731	0.00479	0.04168	0.00593
	6580.63	0.09865	0.0068	0.07119	0.00543	0.04046	0.00634
	6594.63	0.09615	0.00641	0.06911	0.00444	0.04101	0.00736
	6608.63	0.09379	0.00619	0.06874	0.0072	0.0391	0.00645
	6622.63	0.09264	0.00715	0.06729	0.00625	0.03836	0.00664
	6636.64	0.09031	0.00609	0.06633	0.00699	0.03916	0.0067
	6650.64	0.08863	0.00497	0.06306	0.00405	0.0395	0.00699
	6664.64	0.08655	0.00489	0.06336	0.0064	0.03842	0.00837
	6678.64	0.0856	0.0033	0.06244	0.00614	0.03627	0.00736
	6692.64	0.08273	0.005	0.06085	0.0067	0.03534	0.00705
	6706.64	0.08185	0.00566	0.06064	0.00818	0.03535	0.00727
	6720.64	0.08026	0.00545	0.05875	0.00766	0.03487	0.00609
	6734.65	0.07671	0.00504	0.05737	0.00783	0.03571	0.00683
	6748.65	0.07732	0.00579	0.05617	0.00771	0.03333	0.00911
	6762.65	0.07367	0.00515	0.05507	0.00746	0.03236	0.00774
	6776.65	0.07311	0.00574	0.05432	0.00851	0.03312	0.00783
	6790.65	0.0715	0.00608	0.05356	0.00906	0.03413	0.00878
	6804.65	0.07074	0.00541	0.0521	0.00814	0.03168	0.00825
	6818.65	0.06984	0.00362	0.05047	0.0084	0.0314	0.00795
	6832.65	0.06661	0.0044	0.04932	0.00956	0.0309	0.00818
	6846.66	0.06508	0.0053	0.04923	0.00936	0.03068	0.0075
	6860.66	0.06369	0.00492	0.04995	0.012	0.03109	0.00781
	6874.66	0.06212	0.00558	0.04819	0.0098	0.02974	0.00777
	6888.66	0.0614	0.00547	0.04641	0.00749	0.02911	0.00844
	6902.66	0.05921	0.00532	0.04606	0.01077	0.02846	0.00815
	6916.66	0.05914	0.00484	0.04369	0.00951	0.02838	0.00902
	6930.66	0.05761	0.00403	0.04414	0.00954	0.02916	0.00884
	6944.67	0.05634	0.00593	0.04216	0.01052	0.02675	0.00784
	6958.67	0.05407	0.00605	0.04297	0.00995	0.0269	0.0082
	6972.67	0.05592	0.0083	0.04146	0.00988	0.02695	0.00717
	6986.67	0.05421	0.00873	0.04105	0.01076	0.02707	0.00929
	7000.67	0.05353	0.00769	0.04161	0.00968	0.02929	0.00942
	7014.67	0.05464	0.00715	0.04312	0.01076	0.02683	0.00751
	7028.67	0.05239	0.00872	0.0399	0.01122	0.0272	0.00812
	7042.67	0.04987	0.00659	0.03871	0.0118	0.02703	0.00981
	7056.68	0.04776	0.00709	0.03891	0.00983	0.02559	0.00801
	7070.68	0.04776	0.00705	0.03799	0.01006	0.02518	0.00782
	7084.68	0.04701	0.00609	0.0368	0.01036	0.02407	0.00771
	7098.68	0.0413	0.00686	0.02907	0.01193	-0.17067	0.02597
	7112.68	-0.56792	0.04145	-0.59828	0.0259	-0.45044	0.01503
	7126.68	-1.3144	0.02284	-0.92812	0.01452	-0.50756	0.0111
	7140.68	-1.42298	0.00732	-0.9864	0.00563	-0.54535	0.00756
	7154.69	-1.52961	0.017	-1.05845	0.01163	-0.58284	0.01009
	7168.69	-1.64478	0.02642	-1.12692	0.02205	-0.61456	0.01457
	7182.69	-1.75841	0.03919	-1.18861	0.03327	-0.64373	0.01924
	7196.69	-1.87252	0.05253	-1.21809	0.04048	-0.54405	0.02146
	7210.69	-1.59171	0.05991	-0.76178	0.03895	-0.2816	0.02515
	7224.69	-0.74978	0.07542	-0.4365	0.05818	-0.2553	0.03148
	7238.69	-0.64948	0.09261	-0.43726	0.06077	-0.24602	0.02884
	7252.69	-0.63002	0.09014	-0.42267	0.0576	-0.23819	0.03029
	7266.7	-0.60518	0.08824	-0.40758	0.05487	-0.23038	0.03097
	7280.7	-0.58678	0.08659	-0.39858	0.05607	-0.22528	0.03112
	7294.7	-0.57266	0.08464	-0.37516	0.0528	-0.11187	0.02863
	7308.7	-0.25115	0.0794	0.10187	0.04342	0.21275	0.0338
	7322.7	0.71858	0.08563	0.57486	0.0617	0.32244	0.04488
	7336.7	0.98629	0.1101	0.6887	0.07746	0.39288	0.05106
	7350.7	1.14049	0.12218	0.8085	0.08764	0.46617	0.05806
	7364.71	1.31096	0.13334	0.92825	0.0963	0.53217	0.06307
	7378.71	1.4706	0.14861	1.036	0.10506	0.59349	0.06726
	7392.71	1.63399	0.17641	1.1412	0.1139	0.5756	0.077
	7406.71	1.58516	0.22676	0.91528	0.1498	0.27793	0.07685
	7420.71	0.72137	0.24714	0.3878	0.11743	0.1935	0.05041
	7434.71	0.46833	0.15852	0.30496	0.07458	0.17338	0.03634
	7448.71	0.40693	0.11451	0.27413	0.06113	0.15458	0.03113
	7462.72	0.36158	0.09625	0.24716	0.05272	0.14251	0.02785
	7476.72	0.32672	0.08379	0.2311	0.04673	0.13119	0.02247
	7490.72	0.30313	0.07377	0.21524	0.04129	0.12171	0.01969
	7504.72	0.28322	0.06554	0.20153	0.03648	0.11523	0.01743
	7518.72	0.26665	0.05887	0.19217	0.03187	0.10833	0.0151
	7532.72	0.25369	0.05391	0.18177	0.02912	0.10257	0.01316
	7546.72	0.24093	0.04942	0.17363	0.02587	0.09705	0.01206
	7560.72	0.23166	0.04604	0.16553	0.02372	0.09287	0.00981
	7574.73	0.22397	0.04404	0.1603	0.02145	0.09032	0.01093
	7588.73	0.21418	0.0414	0.15355	0.01949	0.08841	0.01134
	7602.73	0.20628	0.03788	0.14828	0.01815	0.08425	0.0066
	7616.73	0.19866	0.03456	0.14404	0.01578	0.08101	0.0067
	7630.73	0.19199	0.03376	0.13866	0.01437	0.07794	0.00625
	7644.73	0.18681	0.03176	0.13293	0.0139	0.07457	0.00704
	7658.73	0.18055	0.02981	0.12942	0.01093	0.07246	0.00581
	7672.74	0.17641	0.02636	0.12589	0.00981	0.06918	0.00625
	7686.74	0.1696	0.02596	0.12159	0.00912	0.06745	0.00608
	7700.74	0.16555	0.02432	0.11805	0.00779	0.06656	0.00504
	7714.74	0.16008	0.02288	0.11599	0.00843	0.06445	0.00526
	7728.74	0.15528	0.02212	0.11082	0.00718	0.06346	0.00526
	7742.74	0.15203	0.02042	0.1103	0.00703	0.06081	0.00531
	7756.74	0.14701	0.02007	0.10559	0.00518	0.05939	0.00627
	7770.74	0.14574	0.01907	0.10254	0.00447	0.0586	0.00639
	7784.75	0.14233	0.0175	0.10034	0.00371	0.0574	0.00469
	7798.75	0.13855	0.01365	0.09778	0.00323	0.05637	0.00643
	7812.75	0.13561	0.01389	0.09568	0.0038	0.055	0.00622
	7826.75	0.13086	0.01369	0.09356	0.00437	0.05297	0.00535
	7840.75	0.12705	0.01395	0.09246	0.00396	0.05163	0.00574
	7854.75	0.12415	0.01201	0.09029	0.00475	0.05228	0.00677
	7868.75	0.1217	0.01149	0.08625	0.00317	0.05012	0.00704
	7882.76	0.11815	0.01129	0.08571	0.00471	0.04922	0.00697
	7896.76	0.11734	0.0101	0.08321	0.00737	0.04857	0.00737
	7910.76	0.11426	0.0098	0.0811	0.00667	0.04756	0.00687
	7924.76	0.11263	0.00779	0.08045	0.00555	0.0462	0.00623
	7938.76	0.10954	0.00873	0.07788	0.00461	0.04476	0.00698
	7952.76	0.10651	0.00816	0.07513	0.00589	0.04573	0.00596
	7966.76	0.10427	0.00767	0.0735	0.00635	0.04403	0.00658
	7980.76	0.10119	0.00747	0.07243	0.00607	0.0447	0.00745
	7994.77	0.0994	0.00639	0.07007	0.00628	0.04328	0.00785
	8008.77	0.09802	0.00574	0.06983	0.00629	0.04232	0.00759
	8022.77	0.09695	0.00605	0.06765	0.00661	0.04028	0.00719
	8036.77	0.095	0.0072	0.06687	0.00617	0.04051	0.00727
	8050.77	0.09225	0.00505	0.06572	0.00679	0.03967	0.00791
	8064.77	0.08984	0.00366	0.06445	0.00827	0.03969	0.00759
	8078.77	0.08869	0.00461	0.06282	0.00799	0.03771	0.00858
	8092.78	0.08684	0.00508	0.0611	0.00857	0.03802	0.00771
	8106.78	0.08453	0.00491	0.0598	0.00894	0.0368	0.00763
	8120.78	0.08267	0.00353	0.05965	0.00908	0.03717	0.00819
	8134.78	0.08158	0.00526	0.05911	0.0092	0.03432	0.00858
	8148.78	0.07998	0.00445	0.05755	0.01037	0.03531	0.00783
	8162.78	0.07912	0.00473	0.05592	0.01043	0.03653	0.00902
	8176.78	0.07558	0.00439	0.05596	0.01029	0.03405	0.00916
	8190.78	0.07407	0.00455	0.05392	0.00972	0.03269	0.00922
	8204.79	0.0734	0.00325	0.05394	0.00995	0.03223	0.00739
	8218.79	0.07318	0.0028	0.05242	0.00987	0.03206	0.00859
	8232.79	0.0699	0.00328	0.05268	0.0102	0.0321	0.00789
	8246.79	0.06971	0.00443	0.05032	0.01085	0.03159	0.00779
	8260.79	0.06823	0.00427	0.04996	0.01087	0.03161	0.00842
	8274.79	0.06657	0.00353	0.04857	0.01116	0.0309	0.0088
	8288.79	0.06517	0.00475	0.0473	0.01199	0.03082	0.00961
	8302.8	0.06363	0.00425	0.04676	0.01053	0.02921	0.00811
	8316.8	0.0622	0.00586	0.04628	0.01069	0.03063	0.0093
	8330.8	0.06277	0.00477	0.04513	0.01104	0.02938	0.00822
	8344.8	0.05958	0.00693	0.04353	0.01164	0.02758	0.00898
	8358.8	0.05963	0.00612	0.04327	0.01105	0.02851	0.00853
	8372.8	0.05763	0.00547	0.04233	0.01111	0.02819	0.00791
	8386.8	0.05699	0.00416	0.04199	0.01145	0.02937	0.00735
	8400.8	0.05575	0.00469	0.04459	0.01133	0.03056	0.00826
	8414.81	0.05796	0.00523	0.04362	0.01079	0.0296	0.00885
	8428.81	0.05541	0.00644	0.04105	0.0121	0.02879	0.00827
	8442.81	0.05257	0.00594	0.04002	0.01193	0.02685	0.00825
	8456.81	0.05249	0.0063	0.03949	0.01179	0.02741	0.00925
	8470.81	0.05243	0.00593	0.03934	0.012	0.02659	0.00885
	8484.81	0.05127	0.00737	0.03782	0.01265	0.02225	0.00872
	8498.81	0.03367	0.00747	0.00533	0.01109	-0.21145	0.02302
	8512.82	-0.596	0.03798	-0.65493	0.02434	-0.46	0.01503
	8526.82	-1.32886	0.02116	-0.93206	0.01245	-0.50726	0.01053
	8540.82	-1.42293	0.00723	-0.99117	0.00524	-0.54729	0.00828
	8554.82	-1.52846	0.0166	-1.06321	0.01336	-0.58337	0.01032
	8568.82	-1.64366	0.02717	-1.12928	0.02225	-0.61581	0.01407
	8582.82	-1.75806	0.03962	-1.19327	0.03314	-0.64548	0.02055
	8596.82	-1.87256	0.05297	-1.22112	0.04042	-0.51807	0.03298
	8610.83	-1.55208	0.05703	-0.7198	0.04012	-0.27593	0.02671
	8624.83	-0.73649	0.07367	-0.43582	0.05866	-0.25349	0.03055
	8638.83	-0.64796	0.08968	-0.43745	0.05876	-0.24621	0.02972
	8652.83	-0.62827	0.08903	-0.42088	0.05748	-0.23613	0.02996
	8666.83	-0.603	0.08636	-0.40713	0.05588	-0.22771	0.02877
	8680.83	-0.58627	0.08594	-0.39635	0.05399	-0.2236	0.03157
	8694.83	-0.57238	0.08482	-0.35653	0.05028	-0.09162	0.02711
	8708.83	-0.2811	0.07942	0.16396	0.04706	0.22619	0.03325
	8722.84	0.71551	0.08521	0.59367	0.063	0.32694	0.0446
	8736.84	0.98767	0.10905	0.70176	0.07673	0.39953	0.04831
	8750.84	1.14536	0.1213	0.82023	0.08619	0.47165	0.05764
	8764.84	1.31641	0.13289	0.93729	0.09599	0.53794	0.06343
	8778.84	1.47697	0.14925	1.04769	0.10436	0.5982	0.06682
	8792.84	1.64138	0.17732	1.14861	0.11598	0.55286	0.07581
	8806.84	1.59207	0.22795	0.84518	0.1499	0.25696	0.07207
	8820.85	0.75682	0.24237	0.3716	0.1121	0.19356	0.0486
	8834.85	0.46953	0.1583	0.30366	0.07287	0.17306	0.03686
	8848.85	0.41024	0.11617	0.27488	0.06132	0.15452	0.03062
	8862.85	0.36364	0.09682	0.24941	0.05128	0.14063	0.02549
	8876.85	0.33105	0.08336	0.23131	0.04583	0.13006	0.02107
	8890.85	0.30477	0.07357	0.21558	0.03939	0.12189	0.0188
	8904.85	0.28634	0.06599	0.20286	0.03734	0.11402	0.01592
	8918.85	0.27133	0.05982	0.19306	0.03148	0.10919	0.01494
	8932.86	0.25562	0.05452	0.18301	0.02778	0.10252	0.01199
	8946.86	0.24531	0.05026	0.17526	0.02466	0.09986	0.01069
	8960.86	0.2333	0.04689	0.16799	0.02281	0.09438	0.0093
	8974.86	0.2252	0.04315	0.16103	0.02055	0.08962	0.00833
	8988.86	0.21623	0.04079	0.15524	0.01866	0.08614	0.00883
	9002.86	0.20913	0.03984	0.14987	0.01743	0.08296	0.00585
	9016.86	0.20093	0.03564	0.14533	0.01566	0.07917	0.0057
	9030.87	0.19591	0.03206	0.13994	0.01299	0.07766	0.00551
	9044.87	0.18904	0.03216	0.13521	0.01222	0.07563	0.00524
	9058.87	0.18319	0.02842	0.13085	0.01066	0.07297	0.0049
	9072.87	0.17887	0.02683	0.12706	0.00933	0.07175	0.00625
	9086.87	0.17287	0.02533	0.12354	0.00883	0.07073	0.00673
	9100.87	0.16679	0.02579	0.11872	0.00763	0.06694	0.0049
	9114.87	0.16376	0.02277	0.11703	0.00654	0.06509	0.00314
	9128.87	0.15761	0.01997	0.11392	0.00686	0.06368	0.00478
	9142.88	0.15654	0.01991	0.11089	0.00587	0.06283	0.00409
	9156.88	0.15041	0.02164	0.1097	0.00575	0.06105	0.0046
	9170.88	0.14791	0.01825	0.10541	0.00514	0.0577	0.00394
	9184.88	0.14427	0.01601	0.10188	0.00308	0.05712	0.00416
	9198.88	0.13955	0.01524	0.10012	0.00316	0.05591	0.00406
	9212.88	0.13698	0.01496	0.09726	0.00379	0.05597	0.00421
	9226.88	0.13292	0.01375	0.09553	0.00404	0.05408	0.00508
	9240.89	0.13092	0.01355	0.09188	0.00401	0.05126	0.00628
	9254.89	0.12789	0.01204	0.09021	0.00392	0.05122	0.00602
	9268.89	0.12352	0.01121	0.0874	0.00515	0.05107	0.00583
	9282.89	0.12164	0.01154	0.08662	0.00434	0.04891	0.00659
	9296.89	0.11877	0.00954	0.08427	0.00443	0.04905	0.00611
	9310.89	0.11561	0.00883	0.08235	0.00514	0.04741	0.00615
	9324.89	0.11337	0.0097	0.08072	0.00511	0.04807	0.00882
	9338.89	0.11081	0.00832	0.0798	0.00653	0.04601	0.00696
	9352.9	0.10857	0.0076	0.07805	0.00485	0.04509	0.00707
	9366.9	0.1061	0.00801	0.07608	0.00635	0.0449	0.00626
	9380.9	0.10427	0.00619	0.07459	0.00693	0.04382	0.00637
	9394.9	0.10405	0.00749	0.07243	0.00699	0.04247	0.00677
	9408.9	0.0993	0.00675	0.07106	0.00708	0.04246	0.01021
	9422.9	0.09803	0.00683	0.07203	0.01085	0.04141	0.00625
	9436.9	0.09811	0.00732	0.0691	0.00866	0.04008	0.00651
	9450.91	0.09507	0.00478	0.0681	0.00829	0.04073	0.00588
	9464.91	0.09287	0.00509	0.06682	0.00771	0.04003	0.00747
	9478.91	0.0909	0.00422	0.06708	0.00756	0.03758	0.00879
	9492.91	0.08842	0.00705	0.06363	0.00795	0.03752	0.00791
	9506.91	0.08786	0.00584	0.06066	0.00626	0.0393	0.00836
	9520.91	0.08506	0.00437	0.06256	0.00934	0.03617	0.00799
	9534.91	0.08233	0.00376	0.06209	0.01001	0.03739	0.00902
	9548.91	0.08306	0.00362	0.05854	0.00941	0.03495	0.00764
	9562.92	0.08062	0.00314	0.05869	0.00919	0.03475	0.00756
	9576.92	0.07915	0.00364	0.05707	0.01012	0.03567	0.0088
	9590.92	0.07806	0.00463	0.05607	0.01032	0.03377	0.00688
	9604.92	0.07583	0.00445	0.05582	0.01011	0.03297	0.00889
	9618.92	0.07317	0.00612	0.0549	0.01033	0.03325	0.00721
	9632.92	0.07247	0.00377	0.05356	0.01032	0.03473	0.00779
	9646.92	0.07269	0.0046	0.05268	0.01049	0.03262	0.0077
	9660.93	0.07167	0.00364	0.05168	0.01113	0.03276	0.00697
	9674.93	0.07066	0.00319	0.04997	0.01129	0.03187	0.00759
	9688.93	0.06885	0.00432	0.05005	0.0105	0.03079	0.00847
	9702.93	0.06795	0.00504	0.04812	0.01176	0.03181	0.00709
	9716.93	0.06647	0.00568	0.0477	0.01163	0.03096	0.00751
	9730.93	0.06422	0.00488	0.04727	0.01121	0.03056	0.00975
	9744.93	0.06185	0.00502	0.04581	0.01337	0.03038	0.00917
	9758.94	0.06191	0.00529	0.04603	0.01265	0.02972	0.00817
	9772.94	0.05982	0.00652	0.04644	0.01333	0.02904	0.00877
	9786.94	0.05933	0.00658	0.04381	0.01203	0.03084	0.00889
	9800.94	0.05958	0.00494	0.04679	0.01218	0.03222	0.00826
	9814.94	0.06187	0.00537	0.04605	0.013	0.03037	0.00697
	9828.94	0.05772	0.00565	0.04526	0.01083	0.02762	0.0067
	9842.94	0.05606	0.00613	0.04166	0.01162	0.02823	0.00795
	9856.94	0.05425	0.0057	0.04143	0.01228	0.0277	0.00885
	9870.95	0.05374	0.00576	0.04093	0.01203	0.02748	0.00822
	9884.95	0.05202	0.00687	0.04033	0.01283	0.01514	0.0099
	9898.95	0.0334	0.00618	-0.03882	0.01431	-0.24338	0.02246
	9912.95	-0.58991	0.03096	-0.71485	0.02615	-0.46634	0.01374
	9926.95	-1.34476	0.02659	-0.93637	0.01379	-0.51087	0.00876
	9940.95	-1.4232	0.00785	-0.99535	0.00584	-0.54974	0.00714
	9954.95	-1.52775	0.01445	-1.06601	0.01212	-0.58481	0.00996
	9968.96	-1.64383	0.02561	-1.13551	0.02148	-0.61706	0.01416
	9982.96	-1.75845	0.03787	-1.19792	0.03258	-0.64604	0.01899
	9996.96	-1.87029	0.05076	-1.23115	0.04046	-0.47359	0.02334
	10011	-1.47677	0.06177	-0.67444	0.04147	-0.26384	0.0269
	10025	-0.71462	0.07443	-0.43512	0.05839	-0.25307	0.03021
	10039	-0.64643	0.09031	-0.43462	0.05794	-0.24367	0.03006
	10053	-0.62759	0.08816	-0.41805	0.0553	-0.23511	0.03161
	10067	-0.60117	0.08684	-0.40531	0.05518	-0.22764	0.02911
	10081	-0.58414	0.08637	-0.39658	0.0545	-0.22215	0.02983
	10095	-0.57065	0.08446	-0.34183	0.04892	-0.06895	0.0286
	10109	-0.29746	0.08544	0.21346	0.04266	0.23982	0.03487
	10123	0.73094	0.0873	0.60705	0.06472	0.33309	0.04698
	10137	0.991	0.10929	0.71103	0.07756	0.40539	0.05136
	10151	1.15117	0.12344	0.83291	0.08757	0.47786	0.05777
	10165	1.32339	0.13585	0.94842	0.09671	0.54215	0.06243
	10179	1.48364	0.1518	1.05368	0.10307	0.60136	0.06781
	10193	1.64865	0.1802	1.14944	0.1185	0.53789	0.07702
	10207	1.62783	0.22616	0.761	0.15048	0.25032	0.07145
	10221	0.77095	0.23728	0.35802	0.10511	0.19066	0.04603
	10235	0.47053	0.15861	0.30181	0.06949	0.17069	0.03599
	10249	0.41311	0.11664	0.27345	0.05852	0.15343	0.0303
	10263	0.36646	0.09726	0.24906	0.05009	0.14074	0.02485
	10277	0.33232	0.08526	0.23129	0.04354	0.13008	0.02098
	10291	0.30679	0.07428	0.21566	0.03859	0.12221	0.02117
	10305	0.28861	0.06725	0.20509	0.03547	0.11568	0.0172
	10319	0.27217	0.06038	0.19265	0.03062	0.109	0.01645
	10333	0.25907	0.05538	0.18434	0.02801	0.10395	0.01197
	10347	0.24716	0.05114	0.17649	0.02445	0.09921	0.01069
	10361	0.23698	0.04544	0.16922	0.02174	0.09445	0.00939
	10375	0.22642	0.04308	0.16237	0.01852	0.0913	0.00935
	10389	0.2165	0.04028	0.15698	0.01804	0.08803	0.0076
	10403	0.20638	0.03579	0.15012	0.01598	0.08454	0.00682
	10417	0.19944	0.03419	0.14461	0.01377	0.08204	0.00655
	10431	0.19401	0.03187	0.14103	0.01218	0.07967	0.00634
	10445	0.18659	0.0309	0.13651	0.01218	0.07805	0.00518
	10459	0.18282	0.02915	0.13216	0.01065	0.07419	0.00573
	10473	0.17689	0.027	0.12959	0.00985	0.0715	0.0056
	10487	0.17198	0.02568	0.12479	0.00943	0.07135	0.00592
	10501	0.16778	0.02468	0.12023	0.00763	0.06834	0.00473
	10515	0.16264	0.02244	0.11882	0.00831	0.06654	0.00518
	10529	0.15735	0.02201	0.11449	0.00629	0.06409	0.0054
	10543	0.15444	0.01969	0.11101	0.00608	0.06379	0.00516
	10557	0.15155	0.01889	0.10833	0.00408	0.06147	0.00435
	10571	0.14805	0.01831	0.10616	0.00376	0.06008	0.00761
	10585	0.14333	0.01632	0.10437	0.00272	0.05797	0.00529
	10599	0.14008	0.01502	0.1009	0.00291	0.05577	0.00583
	10613	0.13725	0.01395	0.09855	0.00421	0.05655	0.00687
	10627	0.1348	0.01308	0.0961	0.00445	0.05477	0.00649
	10641	0.13035	0.01332	0.09452	0.00501	0.05344	0.00569
	10655	0.12798	0.01163	0.09086	0.00594	0.05414	0.00574
	10669	0.12494	0.01179	0.08992	0.00542	0.05166	0.007
	10683	0.12185	0.01088	0.08748	0.00624	0.0506	0.00592
	10697	0.11982	0.00963	0.08731	0.00693	0.04945	0.00639
	10711	0.11626	0.00893	0.08382	0.00591	0.05004	0.00702
	10725	0.11535	0.01039	0.08152	0.00714	0.04906	0.00881
	10739	0.11343	0.00965	0.08068	0.00662	0.04743	0.007
	10753	0.11037	0.00776	0.08009	0.00642	0.04563	0.00686
	10767	0.10797	0.00714	0.0763	0.00603	0.04593	0.00838
	10781	0.10572	0.00746	0.07539	0.00624	0.04419	0.00778
	10795	0.1032	0.00773	0.074	0.0075	0.04415	0.00724
	10809	0.10138	0.00569	0.0725	0.00869	0.04266	0.00745
	10823	0.09903	0.0054	0.07068	0.0081	0.04301	0.00723
	10837	0.09683	0.00494	0.0688	0.00956	0.04193	0.00736
	10851	0.09619	0.00665	0.0691	0.00864	0.04101	0.00725
	10865	0.09319	0.00444	0.06673	0.0082	0.041	0.00766
	10879	0.0914	0.00417	0.06683	0.00863	0.03998	0.00714
	10893	0.09088	0.00399	0.06651	0.01115	0.03946	0.00898
	10907	0.08816	0.00472	0.06579	0.01262	0.04076	0.0092
	10921	0.08634	0.00423	0.06328	0.01039	0.0383	0.00934
	10935	0.08481	0.0035	0.06131	0.01009	0.03741	0.00833
	10949	0.08392	0.00343	0.06107	0.01032	0.03772	0.00811
	10963.1	0.08213	0.00311	0.06008	0.01035	0.03685	0.00837
	10977.1	0.07978	0.00352	0.06035	0.01006	0.03638	0.00818
	10991.1	0.07901	0.00352	0.05844	0.01026	0.0359	0.00834
	11005.1	0.07836	0.00363	0.05869	0.0099	0.03487	0.0088
	11019.1	0.07625	0.00441	0.05665	0.01186	0.03495	0.00819
	11033.1	0.0753	0.00412	0.05404	0.01131	0.03355	0.00866
	11047.1	0.07375	0.00412	0.05385	0.01136	0.03366	0.0076
	11061.1	0.0729	0.0045	0.05236	0.01009	0.0327	0.00851
	11075.1	0.07134	0.00486	0.05263	0.0113	0.03304	0.0098
	11089.1	0.06946	0.00439	0.05115	0.01176	0.03412	0.00877
	11103.1	0.06759	0.00471	0.05025	0.01221	0.03234	0.00861
	11117.1	0.06758	0.00494	0.04869	0.01197	0.03217	0.00805
	11131.1	0.06623	0.00496	0.04827	0.01343	0.03147	0.0093
	11145.1	0.06564	0.00376	0.04816	0.01259	0.03113	0.00833
	11159.1	0.06402	0.00631	0.04758	0.01323	0.03146	0.00925
	11173.1	0.06252	0.00437	0.04666	0.01289	0.03079	0.00846
	11187.1	0.06122	0.00554	0.04538	0.01225	0.03	0.00792
	11201.1	0.06293	0.00582	0.04662	0.01296	0.03179	0.00786
	11215.1	0.06157	0.0059	0.04547	0.01332	0.03051	0.00885
	11229.1	0.05923	0.0061	0.04473	0.01433	0.02932	0.0091
	11243.1	0.05687	0.00507	0.0438	0.01252	0.02882	0.00923
	11257.1	0.05661	0.00575	0.04296	0.01279	0.02913	0.00946
	11271.1	0.0555	0.00675	0.0423	0.01237	0.02995	0.00923
	11285.1	0.05439	0.00647	0.04027	0.01308	0.00648	0.00908
	11299.1	-0.18843	0.03334	-0.08737	0.01755	-0.27121	0.02259
	11313.1	-1.19136	0.03038	-0.7619	0.02305	-0.47401	0.01463
	11327.1	-1.39278	0.0117	-0.94055	0.0126	-0.51284	0.00932
	11341.1	-1.49057	0.01014	-1.00096	0.00561	-0.55082	0.00894
	11355.1	-1.60892	0.02175	-1.0727	0.01339	-0.58552	0.01088
	11369.1	-1.72273	0.03375	-1.13902	0.02286	-0.61818	0.01409
	11383.1	-1.83723	0.0463	-1.2022	0.03225	-0.64267	0.01849
	11397.1	-1.76974	0.05391	-1.23352	0.0415	-0.43518	0.02114
	11411.1	-0.87758	0.06757	-0.62786	0.04325	-0.25896	0.02493
	11425.1	-0.64417	0.08865	-0.43777	0.05695	-0.25069	0.02991
	11439.1	-0.6349	0.088	-0.43307	0.05738	-0.24287	0.02951
	11453.1	-0.6072	0.08609	-0.41514	0.05329	-0.23293	0.0301
	11467.1	-0.5885	0.0861	-0.40293	0.05482	-0.22628	0.02971
	11481.1	-0.57384	0.08376	-0.39267	0.05375	-0.22165	0.02887
	11495.1	-0.40268	0.07956	-0.32772	0.05018	-0.03916	0.0295
	11509.1	0.55576	0.07891	0.25641	0.04634	0.25287	0.03689
	11523.1	0.95364	0.10081	0.61876	0.06566	0.33965	0.04619
	11537.1	1.10177	0.11841	0.72205	0.07714	0.41204	0.05266
	11551.1	1.27469	0.12924	0.84228	0.08778	0.48546	0.05872
	11565.1	1.43643	0.14388	0.95812	0.09667	0.5493	0.06454
	11579.1	1.60007	0.16886	1.06613	0.10582	0.60913	0.06747
	11593.1	1.71941	0.2132	1.13959	0.12077	0.52476	0.08039
	11607.1	0.97514	0.26012	0.69807	0.14807	0.24782	0.07258
	11621.1	0.51583	0.18426	0.34406	0.10375	0.19091	0.04499
	11635.1	0.43341	0.12441	0.30002	0.06968	0.17136	0.03643
	11649.1	0.38121	0.10344	0.27076	0.05816	0.15429	0.029
	11663.1	0.34511	0.08826	0.24727	0.05043	0.14182	0.0247
	11677.1	0.317	0.0773	0.22946	0.04274	0.13213	0.02269
	11691.1	0.29681	0.06928	0.21474	0.03836	0.12303	0.01929
	11705.1	0.27961	0.06242	0.20524	0.03505	0.11593	0.01731
	11719.1	0.26559	0.05646	0.19351	0.02966	0.11012	0.01459
	11733.1	0.25224	0.05197	0.18495	0.02793	0.10505	0.01359
	11747.1	0.24221	0.04769	0.17656	0.02463	0.10127	0.01012
	11761.1	0.2332	0.04265	0.16885	0.02203	0.09737	0.01107
	11775.1	0.22387	0.04141	0.163	0.01857	0.09274	0.00915
	11789.1	0.21566	0.03765	0.15621	0.01793	0.08819	0.00715
	11803.1	0.20824	0.03666	0.15125	0.01635	0.08601	0.00756
	11817.1	0.20151	0.03447	0.14566	0.01492	0.08507	0.0077
	11831.1	0.19757	0.03307	0.14168	0.01261	0.08037	0.00642
	11845.1	0.19149	0.03066	0.13645	0.01136	0.07755	0.00671
	11859.1	0.18435	0.02861	0.13248	0.01037	0.07531	0.00642
	11873.1	0.17855	0.02609	0.1286	0.00945	0.0734	0.00657
	11887.1	0.17499	0.02541	0.12389	0.0079	0.07283	0.00716
	11901.1	0.16936	0.02319	0.12075	0.0072	0.07181	0.00578
	11915.1	0.16499	0.02222	0.1181	0.00611	0.0676	0.00712
	11929.1	0.16193	0.02105	0.11409	0.00589	0.06522	0.00527
	11943.1	0.15568	0.02012	0.11149	0.00531	0.06552	0.00435
	11957.1	0.15497	0.0198	0.10873	0.0053	0.06269	0.00685
	11971.1	0.14782	0.01684	0.10507	0.00488	0.06241	0.00716
	11985.1	0.14718	0.0169	0.10326	0.00498	0.0604	0.00635
	11999.1	0.14222	0.01494	0.10046	0.00432	0.05904	0.00695
	12013.2	0.14034	0.014	0.09846	0.00397	0.05757	0.0072
	12027.2	0.13692	0.01316	0.09668	0.00438	0.05568	0.00726
	12041.2	0.13365	0.01284	0.09402	0.00479	0.05494	0.00558
	12055.2	0.13076	0.01161	0.09134	0.00655	0.05438	0.00698
	12069.2	0.12705	0.0117	0.08975	0.00429	0.05423	0.00792
	12083.2	0.1247	0.01093	0.08876	0.00447	0.05264	0.0069
	12097.2	0.12373	0.01127	0.0858	0.00629	0.05086	0.0071
	12111.2	0.11849	0.00963	0.08478	0.00584	0.05009	0.00733
	12125.2	0.11778	0.00931	0.08407	0.00676	0.04941	0.00768
	12139.2	0.11585	0.00804	0.08178	0.00731	0.04893	0.00744
	12153.2	0.11302	0.00691	0.08005	0.00698	0.04809	0.00795
	12167.2	0.11081	0.00702	0.07713	0.00691	0.0473	0.00838
	12181.2	0.10866	0.00724	0.07579	0.00776	0.04664	0.00867
	12195.2	0.10587	0.00699	0.07387	0.0097	0.04591	0.00883
	12209.2	0.104	0.00606	0.07462	0.00754	0.04447	0.00913
	12223.2	0.10264	0.00742	0.0716	0.00844	0.04542	0.00764
	12237.2	0.10052	0.00517	0.07082	0.00898	0.0445	0.00659
	12251.2	0.09733	0.00488	0.06941	0.00952	0.0432	0.00764
	12265.2	0.09627	0.00503	0.06837	0.00897	0.04298	0.00755
	12279.2	0.09458	0.00397	0.06704	0.0091	0.04327	0.00663
	12293.2	0.09224	0.00435	0.06585	0.00887	0.04153	0.00859
	12307.2	0.09021	0.0053	0.06425	0.00858	0.04043	0.00806
	12321.2	0.08843	0.00474	0.06318	0.00906	0.03968	0.00769
	12335.2	0.08835	0.00359	0.06263	0.00987	0.03997	0.00794
	12349.2	0.08754	0.00479	0.0612	0.01029	0.03845	0.00908
	12363.2	0.08499	0.00672	0.05931	0.01043	0.03792	0.00833
	12377.2	0.08337	0.00504	0.05941	0.01059	0.03748	0.00822
	12391.2	0.0816	0.00457	0.05767	0.00977	0.03714	0.00893
	12405.2	0.08054	0.00401	0.05738	0.0112	0.03755	0.01006
	12419.2	0.07851	0.00415	0.05569	0.01037	0.03651	0.00919
	12433.2	0.07665	0.0037	0.05539	0.01169	0.0351	0.0087
	12447.2	0.07671	0.00395	0.05482	0.01232	0.03501	0.00894
	12461.2	0.07516	0.00519	0.05269	0.0123	0.03496	0.00941
	12475.2	0.07249	0.00501	0.05233	0.01135	0.03447	0.00918
	12489.2	0.07189	0.00599	0.05081	0.01266	0.0338	0.00845
	12503.2	0.06927	0.00472	0.05008	0.01185	0.03366	0.00962
	12517.2	0.06855	0.00508	0.05059	0.01225	0.03249	0.00947
	12531.2	0.06738	0.00469	0.0491	0.01209	0.03334	0.00926
	12545.2	0.06695	0.0057	0.04908	0.01222	0.03325	0.00923
	12559.2	0.0648	0.00574	0.04589	0.01267	0.03193	0.00928
	12573.2	0.06423	0.00623	0.04679	0.01333	0.03165	0.00935
	12587.2	0.06581	0.00916	0.04762	0.01352	0.03408	0.00984
	12601.2	0.06608	0.00667	0.04885	0.01197	0.03408	0.01066
	12615.2	0.06374	0.0064	0.04692	0.01261	0.03134	0.00949
	12629.2	0.06228	0.00708	0.04406	0.013	0.03008	0.00822
	12643.2	0.05938	0.00668	0.04331	0.01196	0.03059	0.00903
	12657.2	0.05917	0.00671	0.04401	0.01338	0.03169	0.01026
	12671.2	0.0575	0.00676	0.04211	0.01299	0.02954	0.00852
	12685.2	0.05825	0.00595	0.04153	0.01221	0.000768745	0.0106
	12699.2	-0.2612	0.02979	-0.1501	0.0183	-0.2923	0.02172
	12713.2	-1.21342	0.02821	-0.80444	0.02337	-0.47638	0.01431
	12727.2	-1.39397	0.01076	-0.94486	0.01333	-0.51261	0.01058
	12741.2	-1.49037	0.00978	-1.00496	0.00654	-0.55332	0.00946
	12755.2	-1.60691	0.02171	-1.07735	0.01305	-0.58914	0.00986
	12769.2	-1.72097	0.02927	-1.14343	0.02241	-0.61948	0.01552
	12783.2	-1.83679	0.04513	-1.20556	0.03337	-0.63566	0.01857
	12797.2	-1.82077	0.05333	-1.19681	0.03722	-0.39825	0.0229
	12811.2	-0.87328	0.06507	-0.58607	0.04365	-0.25375	0.02671
	12825.2	-0.64627	0.08796	-0.4393	0.05622	-0.24934	0.03054
	12839.2	-0.63351	0.08791	-0.43174	0.05474	-0.23917	0.03049
	12853.2	-0.60726	0.08919	-0.41353	0.05502	-0.23176	0.03025
	12867.2	-0.58598	0.08422	-0.40212	0.05373	-0.2244	0.03029
	12881.2	-0.57014	0.08415	-0.39186	0.05372	-0.2191	0.02919
	12895.2	-0.42136	0.0781	-0.321	0.04978	-0.00362	0.02984
	12909.2	0.53172	0.07972	0.30606	0.04957	0.26386	0.03622
	12923.2	0.95971	0.10195	0.62746	0.06733	0.34683	0.04672
	12937.2	1.10714	0.11733	0.73213	0.07813	0.42157	0.05267
	12951.2	1.27732	0.13005	0.85373	0.08848	0.49195	0.0596
	12965.2	1.44178	0.14386	0.96825	0.0977	0.55579	0.06441
	12979.2	1.60468	0.17155	1.07678	0.10535	0.61485	0.068
	12993.2	1.69421	0.2135	1.12845	0.12037	0.50545	0.07702
	13007.2	0.94975	0.26057	0.64887	0.14451	0.23573	0.06428
	13021.2	0.51013	0.1847	0.33584	0.09813	0.18917	0.04313
	13035.2	0.43149	0.1283	0.29821	0.06759	0.17033	0.03503
	13049.3	0.3811	0.10239	0.26909	0.05578	0.15479	0.02699
	13063.3	0.3448	0.08747	0.24659	0.05028	0.1403	0.0238
	13077.3	0.31674	0.07651	0.22984	0.04305	0.13121	0.02002
	13091.3	0.297	0.0686	0.21507	0.03773	0.1232	0.01779
	13105.3	0.28123	0.06102	0.20302	0.03339	0.11594	0.01656
	13119.3	0.26679	0.05473	0.19238	0.02969	0.11088	0.01385
	13133.3	0.25364	0.05141	0.1837	0.02684	0.10435	0.01313
	13147.3	0.24327	0.04763	0.17546	0.02298	0.10124	0.01114
	13161.3	0.23365	0.04375	0.16957	0.02086	0.09682	0.01017
	13175.3	0.22536	0.0414	0.16294	0.01931	0.0928	0.00851
	13189.3	0.21665	0.03856	0.15517	0.01813	0.09158	0.00917
	13203.3	0.20984	0.03661	0.15082	0.01702	0.08757	0.00901
	13217.3	0.20352	0.03459	0.14614	0.01514	0.08556	0.00958
	13231.3	0.19707	0.03184	0.14172	0.01282	0.08247	0.00806
	13245.3	0.19067	0.03024	0.13704	0.0121	0.0797	0.00594
	13259.3	0.18508	0.0286	0.13257	0.01045	0.07953	0.00777
	13273.3	0.18067	0.02574	0.12873	0.01016	0.07443	0.00746
	13287.3	0.17642	0.02579	0.12503	0.00768	0.07288	0.00697
	13301.3	0.16982	0.02472	0.12132	0.00862	0.07072	0.00623
	13315.3	0.16679	0.02298	0.11826	0.00676	0.06936	0.00597
	13329.3	0.16287	0.0211	0.11522	0.00673	0.06797	0.00628
	13343.3	0.15817	0.0194	0.11216	0.00645	0.06502	0.00697
	13357.3	0.15422	0.01926	0.10916	0.00579	0.06416	0.00592
	13371.3	0.15044	0.01695	0.10678	0.00406	0.06272	0.00734
	13385.3	0.14919	0.01471	0.1037	0.00456	0.06184	0.00706
	13399.3	0.14413	0.01459	0.10119	0.004	0.06042	0.00682
	13413.3	0.13961	0.01335	0.09919	0.00487	0.05954	0.0067
	13427.3	0.13789	0.0133	0.09719	0.00531	0.05804	0.00729
	13441.3	0.13375	0.01297	0.09481	0.00366	0.05628	0.00759
	13455.3	0.1318	0.01213	0.09278	0.00522	0.05551	0.00729
	13469.3	0.12878	0.01082	0.09079	0.00417	0.05554	0.00558
	13483.3	0.12727	0.01118	0.09004	0.00626	0.05389	0.00708
	13497.3	0.12472	0.01086	0.0874	0.00641	0.05244	0.00761
	13511.3	0.12097	0.00988	0.08483	0.00597	0.05266	0.00535
	13525.3	0.11737	0.00876	0.08356	0.00734	0.05027	0.00759
	13539.3	0.11684	0.0072	0.08167	0.00563	0.04957	0.00905
	13553.3	0.11371	0.00706	0.08045	0.00713	0.04911	0.007
	13567.3	0.11139	0.00702	0.07834	0.00789	0.04838	0.00827
	13581.3	0.10953	0.00701	0.07587	0.00618	0.04898	0.00844
	13595.3	0.10702	0.00782	0.07573	0.00826	0.04756	0.00796
	13609.3	0.10451	0.00531	0.07435	0.00768	0.04596	0.00869
	13623.3	0.10519	0.00928	0.07305	0.00829	0.04574	0.00688
	13637.3	0.10099	0.00629	0.07225	0.00757	0.04517	0.00828
	13651.3	0.09964	0.00483	0.07069	0.00859	0.04294	0.00947
	13665.3	0.09709	0.00533	0.06905	0.00992	0.04321	0.00795
	13679.3	0.09581	0.0042	0.06857	0.01057	0.04296	0.00878
	13693.3	0.09405	0.00503	0.06658	0.0097	0.04179	0.00871
	13707.3	0.09263	0.00502	0.06606	0.01092	0.0417	0.00759
	13721.3	0.08993	0.00443	0.06395	0.00973	0.03949	0.00911
	13735.3	0.08945	0.00362	0.06462	0.01033	0.04127	0.00957
	13749.3	0.08709	0.00405	0.06186	0.00965	0.03882	0.00909
	13763.3	0.08555	0.00485	0.0622	0.0097	0.03885	0.0076
	13777.3	0.08477	0.00451	0.06033	0.00998	0.03892	0.00849
	13791.3	0.08307	0.00398	0.05942	0.01071	0.03778	0.00767
	13805.3	0.08195	0.00379	0.05693	0.01157	0.0368	0.00923
	13819.3	0.0808	0.00547	0.05678	0.01195	0.03673	0.0095
	13833.3	0.07672	0.00563	0.05629	0.01338	0.03527	0.01028
	13847.3	0.0768	0.00558	0.05508	0.01227	0.0365	0.00908
	13861.3	0.07565	0.00542	0.05403	0.01149	0.03638	0.01061
	13875.3	0.07365	0.00533	0.0544	0.0107	0.0368	0.00964
	13889.3	0.07397	0.00568	0.05239	0.01163	0.0344	0.0097
	13903.3	0.07301	0.0057	0.05216	0.01151	0.03438	0.00816
	13917.3	0.07122	0.00589	0.05069	0.01238	0.0336	0.00905
	13931.3	0.07045	0.0064	0.05018	0.01103	0.03434	0.00954
	13945.3	0.06886	0.00648	0.04872	0.0123	0.03291	0.00861
	13959.3	0.0687	0.00573	0.04843	0.01375	0.03403	0.00768
	13973.3	0.06695	0.00582	0.04806	0.01301	0.03378	0.00921
	13987.3	0.06546	0.00505	0.04715	0.01329	0.0322	0.01245
[truncated: 165 more columns]
